# Supplementary material for: The MSPDBL2 Codon 591 Polymorphism Is Associated with Lumefantrine In Vitro Drug Responses in Plasmodium falciparum Isolates from Kilifi, Kenya
Source: Antimicrob Agents Chemother. 2015 Feb 11;59(3):1770–5. doi: 10.1128/AAC.03522-14 (PMC4325780; doi:10.1128/AAC.03522-14)
Supplement: Supplemental material [file AAC.03522-14_zac003153755sd1.xlsx]

## Sheet: Sheet1
Table S1
Gene	Gene ID	chromosome	Gene size (bp)	PCR Anneal temperature*	PCR primers	PCR product size (bp)	Region sequenced	Sequencing primers	Primer Reference
MSP3	PF3D7_1035400	10	1065	58.5	F2/R2	1047	full-length	F2, R2, R3	This study
MSP6	PF3D7_1035500	10	1116	55.8	F1/R2	1285	full-length	F1, F2, R2	This study
MSPDBL1	PF3D7_1035700	10	2094	58.5	F5/R2	886	5' region	F5, R2	Tetteh et al 2009
				55.5	F3/R1	1115	3' region	F3, F7, F8, R2, R3, R1	Tetteh et al 2009
MSPDBL2	PF3D7_1036300	10	2289	53.6	F1v2/R7	2289	full-length	F1, F3, R2, R5, R6, R7	Tetteh et al 2009
*10 cycles (94°C for 2min, 94°C for 15s, anneal temp for 30s, 72°C for 2min) and 25cycles (94°C for 15s, anneal temp for 30s, 72°C for 2min + 5s/cycle) final elongation 72°C for 7min
Primer name	Sequence
MSP3 F2	AAT CTT AAC TTA AGA AAT GCA
MSP3 R2	CTT GAT TAA ACC AGC TAA AGT
MSP3 R3	CTC CAA ATT CCC AAC CTA
MSP6 F1	TCA AAA TGA ATA AGA TTT ATA ATA TTA C
MSP6 F2	ATG TTG ATG ATT CAG AAA TTC
MSP6 R2	CTA AAT AGA TGG ATC ATT TCT T
