# Supplementary material for: The MSPDBL2 Codon 591 Polymorphism Is Associated with Lumefantrine In Vitro Drug Responses in Plasmodium falciparum Isolates from Kilifi, Kenya
Source: Antimicrob Agents Chemother. 2015 Feb 11;59(3):1770–5. doi: 10.1128/AAC.03522-14 (PMC4325780; doi:10.1128/AAC.03522-14)
Supplement: Supplemental material [file AAC.03522-14_zac003153755sd2.xlsx]

## Sheet: MSPDBL1
n=32			CHLOROQUINE		LUMEFANTRINE
MSPDBL1	Ref	Non-Ref	n (%)	p-value	n (%)	p-value
SNP439	G	A	2 (7)	0.93	2 (9)	0.17
SNP453	G	T	2 (7)	0.93	2 (9)	0.17
SNP460	A	C	2 (7)	0.93	2 (9)	0.17
SNP467	T	C	6 (21)	0.52	4 (18)	0.8
SNP468	C	G	2 (7)	0.93	2 (9)	0.17
SNP469	T	C	2 (7)	0.93	2 (9)	0.17
SNP470	T	C	2 (7)	0.93	2 (9)	0.17
SNP471	A	T	2 (7)	0.93	2 (9)	0.17
SNP472	T	A	2 (7)	0.93	2 (9)	0.17
SNP473	C	A	2 (7)	0.93	2 (9)	0.17
SNP474	C	T	2 (7)	0.93	2 (9)	0.17
SNP482	C	T	2 (7)	0.93	2 (9)	0.17
SNP491	C	T	2 (7)	0.93	2 (9)	0.17
SNP492	T	C	2 (7)	0.93	2 (9)	0.17
SNP500	G	C	2 (7)	0.93	2 (9)	0.17
SNP504	T	A	2 (7)	0.93	2 (9)	0.17
SNP507	G	T	2 (7)	0.93	2 (9)	0.17
SNP514	A	G	11 (38)	0.72	8 (36)	0.84
SNP515	T	C	11 (38)	0.72	8 (36)	0.84
SNP519	T	C	11 (38)	0.72	8 (36)	0.84
SNP520	G	T	11 (38)	0.72	8 (36)	0.84
SNP521	T	C	11 (38)	0.72	8 (36)	0.84
SNP522	G	A	11 (38)	0.72	8 (36)	0.84
SNP523	G	A	16 (55)	0.24	13 (59)	0.53
SNP524	C	A	12 (41)	0.93	9 (41)	0.76
SNP528	T	C	11 (38)	0.72	8 (36)	0.84
SNP530	A	G	11 (38)	0.72	8 (36)	0.84
SNP532	G	A	11 (38)	0.72	8 (36)	0.84
SNP534	A	T	11 (38)	0.72	8 (36)	0.84
SNP535	A	T	11 (38)	0.72	8 (36)	0.84
SNP536	G	T	11 (38)	0.72	8 (36)	0.84
SNP537	T	C	11 (38)	0.72	8 (36)	0.84
SNP539	C	T	11 (38)	0.72	8 (36)	0.84
SNP543	T	A	11 (38)	0.72	8 (36)	0.84
SNP544	A	G	11 (38)	0.72	8 (36)	0.84
SNP545	C	T	11 (38)	0.72	8 (36)	0.84
SNP546	A	T	11 (38)	0.72	8 (36)	0.84
SNP558	T	C	12 (41)	0.93	9 (41)	0.76
SNP570	C	A	12 (41)	0.93	9 (41)	0.76
SNP578	C	A	12 (41)	0.56	13 (59)	0.66
SNP580	A	C	12 (41)	0.93	9 (41)	0.76
SNP583	T	A	12 (41)	0.93	9 (41)	0.76
SNP585	A	G	12 (41)	0.93	9 (41)	0.76
SNP589	C	T	12 (41)	0.93	9 (41)	0.76
SNP591	A	T	12 (41)	0.93	9 (41)	0.76
SNP595	DEL	A	12 (41)	0.93	9 (41)	0.76
SNP596	DEL	T	12 (41)	0.93	9 (41)	0.76
SNP597	DEL	T	12 (41)	0.93	9 (41)	0.76
SNP603	T	A	12 (41)	0.93	9 (41)	0.76
SNP607	A	C	5 (17)	0.53	4 (18)	0.86
SNP609	G	T	12 (41)	0.93	9 (41)	0.76
SNP610	G	T	12 (41)	0.93	9 (41)	0.76
SNP613	T	C	12 (41)	0.93	9 (41)	0.76
SNP614	G	C	12 (41)	0.93	9 (41)	0.76
SNP615	G	T	12 (41)	0.93	9 (41)	0.76
SNP616	C	A	3 (10)		3 (14)
		G	9 (31)	0.71	6 (27)	0.41
SNP618	T	A	12 (41)	0.93	9 (41)	0.76
SNP619	C	T	12 (41)	0.93	9 (41)	0.76
SNP620	G	T	12 (41)	0.93	9 (41)	0.76
SNP623	T	A	12 (41)	0.93	9 (41)	0.76
SNP624	C	A	12 (41)	0.93	9 (41)	0.76
SNP628	G	A	12 (41)	0.93	9 (41)	0.76
SNP629	A	C	11 (38)	0.75	8 (36)	0.89
SNP630	C	T	12 (41)	0.93	9 (41)	0.76
SNP633	G	A	12 (41)	0.93	9 (41)	0.76
SNP634	A	G	12 (41)	0.93	9 (41)	0.76
SNP635	A	G	12 (41)	0.93	9 (41)	0.76
SNP636	A	T	12 (41)	0.93	9 (41)	0.76
SNP639	T	A	12 (41)	0.93	9 (41)	0.76
SNP643	A	G	12 (41)	0.93	9 (41)	0.76
SNP646	G	A	12 (41)	0.93	9 (41)	0.76
SNP648	A	T	12 (41)	0.93	9 (41)	0.76
SNP649	G	T	12 (41)	0.93	9 (41)	0.76
SNP650	A	T	12 (41)	0.93	9 (41)	0.76
SNP651	A	C	12 (41)	0.93	9 (41)	0.76
SNP652	T	A	12 (41)	0.93	9 (41)	0.76
SNP655	G	T	12 (41)	0.93	9 (41)	0.76
SNP656	T	A	12 (41)	0.93	9 (41)	0.76
SNP657	T	C	12 (41)	0.93	9 (41)	0.76
SNP658	A	T	12 (41)	0.93	9 (41)	0.76
SNP659	A	C	12 (41)	0.93	9 (41)	0.76
SNP661	G	T	12 (41)	0.93	9 (41)	0.76
SNP662	T	C	12 (41)	0.93	9 (41)	0.76
SNP666	T	A	12 (41)	0.93	9 (41)	0.76
SNP667	T	G	12 (41)	0.93	9 (41)	0.76
SNP668	T	G	12 (41)	0.93	9 (41)	0.76
SNP669	A	T	12 (41)	0.93	9 (41)	0.76
SNP670	G	T	12 (41)	0.93	9 (41)	0.76
SNP671	G	C	12 (41)	0.93	9 (41)	0.76
SNP672	A	T	12 (41)	0.93	9 (41)	0.76
SNP676	T	G	12 (41)	0.93	9 (41)	0.76
SNP678	A	T	12 (41)	0.93	9 (41)	0.76
SNP681	T	A	12 (41)	0.93	9 (41)	0.76
SNP682	G	C	12 (41)	0.93	9 (41)	0.76
SNP683	C	A	12 (41)	0.93	9 (41)	0.76
SNP684	T	A	12 (41)	0.93	9 (41)	0.76
SNP690	G	A	12 (41)	0.93	9 (41)	0.76
SNP694	C	T	12 (41)	0.93	9 (41)	0.76
SNP695	A	T	12 (41)	0.93	9 (41)	0.76
SNP696	T	A	12 (41)	0.93	9 (41)	0.76
SNP700	A	G	12 (41)	0.93	9 (41)	0.76
SNP701	A	G	12 (41)	0.93	9 (41)	0.76
SNP702	A	T	12 (41)	0.93	9 (41)	0.76
SNP703	G	A	12 (41)	0.93	9 (41)	0.76
SNP705	A	T	12 (41)	0.93	9 (41)	0.76
SNP708	A	C	12 (41)	0.93	9 (41)	0.76
SNP710	A	C	12 (41)	0.93	9 (41)	0.76
SNP711	T	A	12 (41)	0.93	9 (41)	0.76
SNP712	C	G	12 (41)	0.93	9 (41)	0.76
SNP713	T	A	12 (41)	0.93	9 (41)	0.76
SNP714	G	A	10 (34)		7 (32)
		T	2 (7)	0.83	2 (9)	0.95
SNP717	T	A	12 (41)	0.93	9 (41)	0.76
SNP720	C	T	6 (21)		5 (23)
		A	6 (21)	0.55	4 (18)	0.88
SNP722	T	A	6 (21)	0.36	5 (23)	0.61
SNP724	A	C	12 (41)	0.93	9 (41)	0.76
SNP725	C	A	12 (41)	0.93	9 (41)	0.76
SNP729	T	A	6 (21)	0.42	4 (18)	0.86
SNP732	A	G	6 (21)	0.42	4 (18)	0.86
SNP734	A	G	6 (21)	0.36	5 (23)	0.61
SNP739	G	A	6 (21)	0.36	5 (23)	0.61
SNP741	A	T	12 (41)	0.93	9 (41)	0.76
SNP745	T	G	12 (41)	0.93	9 (41)	0.76
SNP747	A	C	6 (21)	0.42	4 (18)	0.86
SNP753	G	T	12 (41)	0.93	9 (41)	0.76
SNP757	G	A	12 (41)	0.93	9 (41)	0.76
SNP762	A	T	12 (41)	0.93	9 (41)	0.76
SNP763	A	G	6 (21)	0.42	4 (18)	0.86
SNP765	A	C	6 (21)		4 (18)
		T	6 (21)	0.55	5 (23)	0.88
SNP766	A	C	6 (21)	0.42	4 (18)	0.86
SNP767	A	G	6 (21)	0.36	5 (23)	0.61
SNP768	G	A	12 (41)	0.93	9 (41)	0.76
SNP772	A	G	6 (21)	0.36	5 (23)	0.61
SNP773	C	A	12 (41)	0.93	9 (41)	0.76
SNP774	A	T	12 (41)	0.93	9 (41)	0.76
SNP778	C	A	12 (41)	0.93	9 (41)	0.76
SNP780	A	G	12 (41)	0.93	9 (41)	0.76
SNP783	T	A	6 (21)		4 (18)
		G	6 (21)	0.55	5 (23)	0.88
SNP786	C	T	12 (41)	0.93	9 (41)	0.76
SNP787	T	A	12 (41)	0.93	9 (41)	0.76
SNP788	A	C	12 (41)	0.93	9 (41)	0.76
SNP789	T	A	12 (41)	0.93	9 (41)	0.76
SNP791	A	C	12 (41)	0.93	9 (41)	0.76
SNP792	A	T	5 (17)	0.2	4 (18)	0.2
SNP794	T	C	12 (41)	0.93	9 (41)	0.76
SNP795	T	G	5 (17)	0.2	4 (18)	0.2
SNP796	A	T	12 (41)	0.93	9 (41)	0.76
SNP798	T	A	5 (17)	0.2	4 (18)	0.2
SNP801	A	T	6 (21)	0.61	5 (23)	0.41
SNP802	A	G	5 (18)	0.24	4 (18)	0.2
SNP804	T	A	11 (39)	0.62	9 (41)	0.76
SNP806	T	C	11 (39)	0.62	9 (41)	0.76
SNP807	A	C	5 (18)	0.24	4 (18)	0.2
SNP809	A	T	5 (18)	0.24	4 (18)	0.2
SNP810	T	A	11 (39)	0.62	9 (41)	0.76
SNP812	G	C	11 (39)	0.62	9 (41)	0.76
SNP813	G	A	11 (41)	0.77	9 (43)	0.62
SNP814	G	T	11 (41)	0.77	9 (43)	0.62
SNP815	C	A	11 (41)	0.77	9 (43)	0.62
SNP816	A	T	11 (41)	0.77	9 (43)	0.62
SNP819	A	G	6 (22)	0.52	5 (24)	0.51
SNP822	T	A	11 (41)	0.77	9 (43)	0.62
SNP823	A	G	6 (22)	0.52	5 (24)	0.51
SNP826	A	G	11 (41)	0.77	9 (43)	0.62
SNP829	T	C	11 (41)	0.77	9 (43)	0.62
SNP831	A	T	5 (19)		4 (19)
		C	6 (22)	0.53	5 (24)	0.39
SNP832	C	G	16 (59)		12 (57)
		A	5 (19)	0.54	4 (19)	0.15
SNP833	G	A	5 (19)	0.29	4 (19)	0.18
SNP834	T	A	11 (41)	0.77	9 (43)	0.62
SNP836	A	T	5 (19)	0.29	4 (19)	0.18
SNP837	T	A	6 (22)	0.52	5 (24)	0.51
SNP838	G	C	6 (22)		5 (24)
		T	5 (19)	0.53	4 (19)	0.39
SNP840	A	T	5 (19)	0.29	4 (19)	0.18
SNP841	A	T	6 (22)	0.52	5 (24)	0.51
SNP842	C	A	11 (41)	0.77	9 (43)	0.62
SNP843	A	T	11 (41)	0.77	9 (43)	0.62
SNP844	A	G	5 (19)	0.29	4 (19)	0.18
SNP845	G	A	11 (41)	0.77	9 (43)	0.62
SNP846	T	A	11 (41)	0.77	9 (43)	0.62
SNP850	DEL	G	6 (22)		5 (24)
		A	5 (19)	0.53	4 (19)	0.39
SNP851	DEL	T	6 (22)		5 (24)
		A	5 (19)	0.53	4 (19)	0.39
SNP852	DEL	T	11 (41)	0.77	9 (43)	0.62
SNP853	G	A	6 (22)	0.52	5 (24)	0.51
SNP855	C	T	11 (41)	0.77	9 (43)	0.62
SNP856	A	G	6 (22)	0.52	5 (24)	0.51
SNP858	A	T	6 (22)	0.52	5 (24)	0.51
SNP859	A	C	11 (41)	0.77	9 (43)	0.62
SNP860	T	C	11 (41)	0.77	9 (43)	0.62
SNP861	T	A	11 (41)	0.77	9 (43)	0.62
SNP865	A	G	11 (41)	0.77	9 (43)	0.62
SNP867	A	T	11 (41)	0.77	9 (43)	0.62
SNP868	C	G	11 (41)	0.77	9 (43)	0.62
SNP869	G	C	11 (41)	0.77	9 (43)	0.62
SNP870	T	A	5 (19)	0.29	4 (19)	0.18
SNP871	G	A	11 (41)	0.77	9 (43)	0.62
SNP872	T	A	11 (41)	0.77	9 (43)	0.62
SNP874	G	A	10 (37)	0.65	8 (38)	0.51
SNP875	A	C	6 (22)	0.52	5 (24)	0.51
SNP876	C	A	5 (19)	0.29	4 (19)	0.18
SNP883	G	A	11 (41)	0.77	9 (43)	0.62
SNP884	A	C	5 (19)		4 (19)
		T	6 (22)	0.53	5 (24)	0.39
SNP885	A	T	6 (23)	0.58	5 (24)	0.51
SNP886	G	C	6 (23)	0.58	5 (24)	0.51
SNP887	C	A	10 (38)	0.83	9 (43)	0.62
SNP888	T	A	10 (38)	0.83	9 (43)	0.62
SNP891	T	C	10 (40)	0.62	9 (43)	0.62
SNP893	A	G	4 (16)	0.27	4 (19)	0.18
SNP894	A	G	4 (16)	0.27	4 (19)	0.18
SNP895	A	C	10 (40)	0.62	9 (43)	0.62
SNP896	G	A	10 (40)	0.62	9 (43)	0.62
SNP898	G	C	10 (40)	0.62	9 (43)	0.62
SNP899	C	G	6 (24)		5 (24)
		A	4 (16)	0.54	4 (19)	0.39
SNP900	A	T	10 (40)	0.62	9 (43)	0.62
SNP901	T	G	10 (40)	0.62	9 (43)	0.62
SNP903	C	T	10 (40)	0.62	9 (43)	0.62
SNP909	T	A	4 (16)	0.27	4 (19)	0.18
SNP913	T	A	10 (40)	0.62	9 (43)	0.62
SNP915	C	G	9 (38)	0.65	8 (40)	0.88
SNP921	T	C	4 (17)	0.49	4 (20)	1
SNP928	A	C	4 (17)	0.49	4 (20)	1
SNP930	A	G	3 (13)	0.24	3 (15)	0.43
SNP931	G	A	3 (13)		3 (15)
		T	1 (4)	0.43	1 (5)	0.34
SNP932	T	G	3 (13)		3 (15)
		A	1 (4)	0.43	1 (5)	0.34
SNP934	C	G	4 (17)	0.49	4 (20)	1
SNP935	A	C	3 (13)	0.24	3 (15)	0.43
SNP936	T	G	3 (13)		3 (15)
		A	1 (4)	0.43	1 (5)	0.34
SNP937	A	C	3 (13)	0.24	3 (15)	0.43
SNP938	T	A	4 (17)	0.49	4 (20)	1
SNP939	C	G	3 (13)		3 (15)
		A	1 (4)	0.43	1 (5)	0.34
SNP940	G	A	4 (17)	0.49	4 (20)	1
SNP941	G	A	4 (17)	0.49	4 (20)	1
SNP943	A	G	4 (17)	0.49	4 (20)	1
SNP948	A	C	3 (13)		3 (15)
		T	1 (4)	0.43	1 (5)	0.34
SNP950	C	A	4 (17)	0.49	4 (20)	1
SNP955	C	A	3 (13)		3 (15)
		T	1 (4)	0.43	1 (5)	0.34
SNP959	A	G	3 (14)	0.32	3 (16)	0.5
SNP960	A	T	3 (14)	0.32	3 (16)	0.5
SNP961	C	T	3 (14)	0.32	3 (16)	0.5
SNP965	A	G	3 (14)	0.32	3 (16)	0.5
SNP969	T	C	3 (14)	0.32	3 (16)	0.5
SNP972	G	T	3 (14)	0.32	3 (16)	0.5
SNP975	C	T	3 (14)	0.32	3 (16)	0.5
SNP976	A	G	3 (14)	0.32	3 (16)	0.5
SNP977	G	A	3 (14)	0.32	3 (16)	0.5
SNP978	A	T	3 (14)	0.32	3 (16)	0.5
n=52
SNP1051	G	A	25 (68)	0.0013*	25 (78)	0.03*
SNP1060	A	G	25 (68)	0.0013*	25 (78)	0.03*
SNP1072	A	G	23 (62)	0.05*	23 (72)	0.2
SNP1074	C	A	22 (61)	0.05*	22 (71)	0.14
SNP1075	C	A	22 (61)	0.05*	22 (71)	0.14
SNP1076	A	G	23 (62)	0.05*	23 (72)	0.2
SNP1081	T	A	22 (59)	0.08	22 (69)	0.1
SNP1093	G	A	23 (64)	0.07	23 (74)	0.18
SNP1123	A	G	6 (16)	0.51	6 (19)	0.29
SNP1139	A	G	24 (63)	0.12	24 (73)	0.17
SNP1140	A	T	23 (62)	0.11	23 (72)	0.12
SNP1194	C	T	23 (62)	0.11	23 (72)	0.12
SNP1247	T	G	23 (62)	0.11	23 (72)	0.12
SNP1259	A	T	23 (61)	0.09	23 (70)	0.06
SNP1332	A	T	9 (26)	0.5	8 (26)	0.45
SNP1344	A	G	27 (71)	0.88	25 (76)	0.45
SNP1395	C	A	7 (18)	0.9	5 (15)	0.84
SNP1405	T	A	7 (18)	0.9	5 (15)	0.84
SNP1424	T	G	7 (18)	0.83	5 (15)	0.86
SNP1444	G	A	4 (11)	0.3	2 (6)	0.33
SNP1891	A	G	12 (33)	0.0025*	12 (33)	0.17
SNP2007	T	C	14 (42)	0.0015*	14 (42)	0.19
KEY
bold*	p-values <0.05
