# Supplementary material for: The MSPDBL2 Codon 591 Polymorphism Is Associated with Lumefantrine In Vitro Drug Responses in Plasmodium falciparum Isolates from Kilifi, Kenya
Source: Antimicrob Agents Chemother. 2015 Feb 11;59(3):1770–5. doi: 10.1128/AAC.03522-14 (PMC4325780; doi:10.1128/AAC.03522-14)
Supplement: Supplemental material [file AAC.03522-14_zac003153755sd3.xlsx]

## Sheet: MSPDBL2
n=36			CHLOROQUINE		LUMEFANTRINE
MSPDBL2	Ref	Non-Ref	n (%)	p-value	n (%)	p-value
SNP381	T	C	10 (32)	0.58	10 (32)	0.27
SNP383	G	T	10 (32)	0.58	10 (32)	0.27
SNP386	A	C	10 (32)	0.58	10 (32)	0.27
SNP387	T	C	10 (32)	0.58	10 (32)	0.27
SNP392	A	G	10 (32)	0.58	10 (32)	0.27
SNP393	DEL	A	10 (32)	0.58	10 (32)	0.27
SNP394	DEL	G	10 (32)	0.58	10 (32)	0.27
SNP395	DEL	C	10 (32)	0.58	10 (32)	0.27
SNP398	A	G	10 (32)	0.58	10 (32)	0.27
SNP399	T	A	10 (32)	0.58	10 (32)	0.27
SNP401	G	A	10 (32)	0.58	10 (32)	0.27
SNP406	C	G	11 (34)	0.39	11 (34)	0.2
SNP407	A	G	11 (34)	0.39	11 (34)	0.2
SNP410	A	T	11 (34)	0.39	11 (34)	0.2
SNP416	T	C	11 (34)	0.39	11 (34)	0.2
SNP425	G	A	11 (34)	0.39	11 (34)	0.2
SNP431	A	C	11 (34)	0.39	11 (34)	0.2
SNP435	A	T	11 (34)	0.39	11 (34)	0.2
SNP437	C	G	11 (34)	0.39	11 (34)	0.2
SNP441	A	T	11 (34)	0.39	11 (34)	0.2
SNP444	T	A	24 (75)	0.97	24 (75)	0.66
SNP445	A	C	11 (34)	0.39	11 (34)	0.2
SNP447	T	C	11 (34)	0.39	11 (34)	0.2
SNP448	C	G	13 (41)	0.43	13 (41)	0.39
SNP450	T	A	13 (41)		13 (41)
		C	11 (34)	0.66	11 (34)	0.43
SNP451	C	T	11 (34)	0.39	11 (34)	0.2
SNP452	G	T	11 (34)		11 (34)
		C	13 (41)	0.66	13 (41)	0.43
SNP457	A	G	11 (34)	0.39	11 (34)	0.2
SNP458	T	A	11 (34)	0.39	11 (34)	0.2
SNP459	A	T	11 (34)	0.39	11 (34)	0.2
SNP463	A	T	24 (75)	0.97	24 (75)	0.66
SNP466	A	C	11 (34)	0.39	11 (34)	0.2
SNP467	T	A	24 (75)	0.97	24 (75)	0.66
SNP469	DEL	C	11 (34)	0.39	11 (34)	0.2
SNP470	DEL	T	11 (34)	0.39	11 (34)	0.2
SNP471	DEL	A	11 (34)	0.39	11 (34)	0.2
SNP472	A	G	11 (34)	0.39	11 (34)	0.2
SNP474	C	A	11 (34)	0.39	11 (34)	0.2
SNP475	C	G	11 (34)	0.39	11 (34)	0.2
SNP476	T	G	11 (34)	0.39	11 (34)	0.2
SNP477	T	A	11 (34)	0.39	11 (34)	0.2
SNP478	G	A	11 (34)	0.39	11 (34)	0.2
SNP479	G	A	11 (34)	0.39	11 (34)	0.2
SNP481	T	C	24 (75)	0.97	24 (75)	0.66
SNP482	T	A	11 (34)		11 (34)
		C	13 (41)	0.66	13 (41)	0.43
SNP484	A	T	11 (34)	0.39	11 (34)	0.2
SNP496	A	G	26 (81)	0.77	26 (81)	0.96
SNP497	C	T	15 (47)		15 (47)
		A	11 (34)	0.7	11 (34)	0.4
SNP499	G	A	11 (34)	0.39	11 (34)	0.2
SNP502	G	A	26 (81)	0.77	26 (81)	0.96
SNP504	G	T	11 (34)	0.39	11 (34)	0.2
SNP505	A	T	11 (34)	0.39	11 (34)	0.2
SNP513	A	T	11 (34)	0.39	11 (34)	0.2
SNP515	A	G	11 (34)	0.39	11 (34)	0.2
SNP516	C	T	26 (81)	0.77	26 (81)	0.96
SNP517	A	T	11 (34)	0.39	11 (34)	0.2
SNP520	A	G	15 (47)		15 (47)
		C	11 (34)	0.7	11 (34)	0.4
SNP521	G	A	11 (34)	0.39	11 (34)	0.2
SNP522	T	A	11 (34)	0.39	11 (34)	0.2
SNP523	A	C	15 (47)	0.56	15 (47)	0.23
SNP524	A	C	15 (47)	0.56	15 (47)	0.23
SNP526	C	G	11 (34)	0.39	11 (34)	0.2
SNP528	T	G	11 (34)	0.39	11 (34)	0.2
SNP531	A	T	11 (34)	0.39	11 (34)	0.2
SNP532	C	A	11 (34)	0.39	11 (34)	0.2
SNP534	A	T	11 (34)	0.39	11 (34)	0.2
SNP539	DEL	C	11 (34)	0.39	11 (34)	0.2
SNP540	DEL	T	11 (34)	0.39	11 (34)	0.2
SNP541	DEL	C	11 (34)	0.39	11 (34)	0.2
SNP542	DEL	T	11 (34)	0.39	11 (34)	0.2
SNP543	G	A	11 (34)	0.39	11 (34)	0.2
SNP548	G	A	17 (53)	0.56	17 (53)	0.23
SNP549	A	T	11 (34)	0.39	11 (34)	0.2
SNP551	G	T	11 (34)	0.39	11 (34)	0.2
SNP552	T	C	11 (34)	0.39	11 (34)	0.2
SNP555	DEL	T	11 (34)	0.39	11 (34)	0.2
SNP556	DEL	G	11 (34)	0.39	11 (34)	0.2
SNP557	A	G	11 (34)	0.39	11 (34)	0.2
SNP559	G	A	11 (34)	0.39	11 (34)	0.2
SNP560	A	C	11 (34)	0.39	11 (34)	0.2
SNP559	G	A	11 (34)	0.39	11 (34)	0.2
SNP560	A	C	11 (34)	0.39	11 (34)	0.2
SNP563	G	A	11 (34)	0.39	11 (34)	0.2
SNP565	A	G	11 (34)	0.39	11 (34)	0.2
SNP566	A	G	11 (34)	0.39	11 (34)	0.2
SNP568	A	G	11 (34)	0.39	11 (34)	0.2
SNP574	T	G	11 (34)	0.39	11 (34)	0.2
SNP575	T	C	11 (34)	0.39	11 (34)	0.2
SNP576	G	T	11 (34)	0.39	11 (34)	0.2
SNP577	G	A	26 (81)	0.77	26 (81)	0.96
SNP584	G	A	26 (81)	0.77	26 (81)	0.96
SNP588	A	C	11 (34)	0.39	11 (34)	0.2
SNP590	A	G	8 (25)	0.22	8 (25)	0.16
SNP594	T	A	15 (47)	0.56	15 (47)	0.23
SNP597	T	C	11 (34)	0.39	11 (34)	0.2
SNP599	C	T	11 (34)	0.39	11 (34)	0.2
SNP602	G	C	11 (34)	0.39	11 (34)	0.2
SNP603	T	A	11 (34)	0.39	11 (34)	0.2
SNP605	A	T	11 (34)	0.39	11 (34)	0.2
SNP612	G	A	11 (34)	0.39	11 (34)	0.2
SNP615	G	T	11 (34)	0.39	11 (34)	0.2
SNP618	T	C	11 (34)	0.39	11 (34)	0.2
SNP627	T	C	11 (34)	0.39	11 (34)	0.2
SNP637	C	A	11 (34)	0.39	11 (34)	0.2
SNP640	T	C	11 (34)	0.39	11 (34)	0.2
SNP641	C	A	11 (34)	0.39	11 (34)	0.2
SNP642	T	A	11 (34)	0.39	11 (34)	0.2
SNP643	T	A	11 (34)	0.39	11 (34)	0.2
SNP645	A	G	11 (34)	0.39	11 (34)	0.2
SNP651	A	T	11 (34)	0.39	11 (34)	0.2
SNP653	G	A	3 (9)		3 (9)
		T	1 (3)	0.32	1 (3)	0.96
SNP659	C	A	11 (34)	0.39	11 (34)	0.2
SNP660	A	T	11 (34)	0.39	11 (34)	0.2
SNP661	T	A	11 (34)	0.39	11 (34)	0.2
SNP664	C	A	11 (34)	0.39	11 (34)	0.2
SNP666	A	C	11 (34)	0.39	11 (34)	0.2
SNP667	G	A	11 (34)	0.39	11 (34)	0.2
SNP674	G	C	11 (34)	0.39	11 (34)	0.2
SNP677	C	A	11 (34)	0.39	11 (34)	0.2
SNP678	G	A	11 (34)	0.39	11 (34)	0.2
SNP679	A	T	11 (34)	0.39	11 (34)	0.2
SNP680	A	T	11 (34)	0.39	11 (34)	0.2
SNP684	G	A	11 (34)	0.39	11 (34)	0.2
SNP689	A	C	11 (34)	0.39	11 (34)	0.2
SNP690	G	T	11 (34)	0.39	11 (34)	0.2
SNP696	A	T	11 (34)	0.39	11 (34)	0.2
SNP697	G	A	11 (34)	0.39	11 (34)	0.2
SNP699	T	A	11 (34)	0.39	11 (34)	0.2
SNP708	T	A	11 (34)	0.39	11 (34)	0.2
SNP711	T	C	11 (34)	0.39	11 (34)	0.2
SNP717	T	C	11 (34)	0.39	11 (34)	0.2
SNP722	A	C	11 (34)	0.39	11 (34)	0.2
SNP727	T	G	11 (34)	0.39	11 (34)	0.2
SNP728	C	G	11 (34)	0.39	11 (34)	0.2
SNP729	A	T	22 (69)	0.1	22 (69)	0.57
SNP732	T	G	11 (34)	0.44	11 (34)	0.07
SNP740	G	A	22 (69)	0.1	22 (69)	0.57
SNP741	A	G	11 (34)	0.44	11 (34)	0.07
SNP742	A	C	11 (34)	0.39	11 (34)	0.2
SNP749	G	T	11 (34)	0.39	11 (34)	0.2
SNP752	C	A	11 (34)	0.39	11 (34)	0.2
SNP753	C	A	11 (34)		11 (34)
		T	11 (34)	0.25	11 (34)	0.17
SNP754	A	T	11 (34)	0.39	11 (34)	0.2
SNP757	C	T	11 (34)	0.39	11 (34)	0.2
SNP759	C	T	11 (34)	0.39	11 (34)	0.2
SNP760	A	G	11 (34)	0.39	11 (34)	0.2
SNP761	A	G	11 (34)	0.39	11 (34)	0.2
SNP767	A	T	11 (34)	0.44	11 (34)	0.07
SNP768	C	A	11 (34)	0.44	11 (34)	0.07
SNP769	T	A	21 (66)	0.39	21 (66)	0.2
SNP770	T	C	22 (69)	0.1	22 (69)	0.57
SNP780	T	A	11 (34)	0.39	11 (34)	0.2
n=55
SNP782	A	T	6 (26)	0.16	6 (26)	0.73
SNP783	T	A	6 (26)	0.16	6 (26)	0.73
SNP794	G	A	6 (25)	0.13	6 (25)	0.74
SNP827	G	A	8 (27)	0.71	8 (27)	0.31
SNP838	A	T	8 (29)	0.65	8 (29)	0.45
SNP840	G	A	8 (29)	0.65	8 (29)	0.45
SNP841	A	C	8 (29)	0.65	8 (29)	0.45
SNP843	G	C	8 (29)	0.65	8 (29)	0.45
SNP852	T	G	8 (28)	0.59	8 (28)	0.59
SNP855	G	T	8 (28)	0.59	8 (28)	0.59
SNP858	A	T	8 (28)	0.59	8 (28)	0.59
SNP861	A	C	9 (31)	0.74	9 (31)	0.26
SNP862	A	T	8 (28)	0.59	8 (28)	0.59
SNP864	A	C	8 (28)	0.59	8 (28)	0.59
SNP867	C	A	8 (28)	0.59	8 (28)	0.59
SNP869	T	A	10 (33)	0.96	10 (33)	0.43
SNP873	A	G	9 (30)	0.91	9 (30)	0.84
SNP876	T	C	9 (30)	0.91	9 (30)	0.84
SNP883	A	G	9 (30)	0.91	9 (30)	0.84
SNP895	A	C	11 (37)	0.98	11 (37)	0.59
SNP898	T	C	11 (37)	0.98	11 (37)	0.59
SNP904	G	A	11 (37)	0.98	11 (37)	0.59
SNP910	A	DEL	9 (30)	0.91	9 (30)	0.84
SNP911	A	DEL	9 (30)	0.91	9 (30)	0.84
SNP912	T	DEL	9 (30)	0.91	9 (30)	0.84
SNP913	G	A	9 (30)	0.91	9 (30)	0.84
SNP916	A	G	9 (30)	0.91	9 (30)	0.84
SNP919	C	A	9 (30)	0.91	9 (30)	0.84
SNP951	C	T	10 (32)	0.77	10 (32)	0.58
SNP955	C	T	10 (32)	0.77	10 (32)	0.58
SNP990	G	A	10 (32)	0.77	10 (32)	0.58
SNP992	G	A	10 (32)	0.77	10 (32)	0.58
SNP995	C	A	10 (32)	0.77	10 (32)	0.58
SNP997	C	A	10 (32)	0.77	10 (32)	0.58
SNP999	G	A	11 (35)	0.48	11 (35)	0.84
SNP1008	C	T	10 (32)	0.77	10 (32)	0.58
SNP1009	C	G	10 (32)	0.77	10 (32)	0.58
SNP1019	G	T	10 (32)	0.77	10 (32)	0.58
SNP1020	T	A	10 (32)	0.77	10 (32)	0.58
SNP1026	T	C	21 (68)	0.13	21 (68)	0.61
SNP1029	C	T	10 (32)	0.77	10 (32)	0.58
SNP1062	C	T	9 (29)	0.76	9 (29)	0.51
SNP1083	C	G	4 (13)	0.76	4 (13)	0.09
SNP1089	A	G	9 (29)	0.76	9 (29)	0.51
SNP1101	A	T	13 (42)	0.34	13 (42)	0.16
SNP1110	G	C	13 (42)	0.34	13 (42)	0.16
SNP1114	C	T	14 (45)	0.32	14 (45)	0.2
SNP1128	C	T	13 (42)	0.34	13 (42)	0.16
SNP1134	G	A	13 (43)	0.31	13 (43)	0.2
SNP1142	C	T	13 (42)	0.34	13 (42)	0.16
SNP1153	G	A	13 (43)	0.31	13 (43)	0.2
SNP1159	C	T	14 (45)	0.32	14 (45)	0.2
SNP1165	T	A	13 (42)	0.34	13 (42)	0.16
SNP1174	C	A	13 (42)	0.34	13 (42)	0.16
SNP1175	A	C	13 (43)	0.31	13 (43)	0.2
SNP1177	G	C	13 (42)	0.34	13 (42)	0.16
SNP1182	T	A	13 (42)	0.34	13 (42)	0.16
SNP1184	A	G	13 (42)	0.34	13 (42)	0.16
SNP1185	A	T	13 (43)	0.31	13 (43)	0.19
SNP1187	T	C	13 (42)	0.34	13 (42)	0.16
SNP1209	A	T	13 (42)	0.34	13 (42)	0.16
SNP1238	C	A	13 (43)	0.31	13 (43)	0.09
SNP1272	T	G	13 (43)	0.31	13 (43)	0.09
SNP1280	T	C	13 (43)	0.31	13 (43)	0.09
SNP1281	T	A	13 (43)	0.31	13 (43)	0.09
SNP1284	T	A	13 (43)	0.31	13 (43)	0.09
SNP1289	C	A	13 (45)	0.27	13 (45)	0.1
SNP1297	A	G	13 (45)	0.27	13 (45)	0.1
SNP1301	C	A	13 (45)	0.27	13 (45)	0.1
SNP1302	A	C	13 (45)	0.27	13 (45)	0.1
SNP1315	G	A	13 (45)	0.27	13 (45)	0.1
SNP1317	A	T	13 (45)	0.27	13 (45)	0.1
SNP1327	G	A	13 (45)	0.27	13 (45)	0.1
SNP1354	A	G	13 (45)	0.27	13 (45)	0.1
SNP1368	A	C	13 (45)	0.27	13 (45)	0.1
SNP1382	T	A	13 (45)	0.27	13 (45)	0.1
SNP1386	A	T	13 (45)	0.27	13 (45)	0.1
SNP1408	G	A	13 (45)	0.27	13 (45)	0.1
SNP1417	A	G	12 (43)	0.43	12 (43)	0.18
SNP1420	A	G	12 (43)	0.43	12 (43)	0.18
SNP1436	T	C	12 (43)	0.43	12 (43)	0.18
SNP1441	A	G	12 (43)	0.43	12 (43)	0.18
SNP1451	A	G	12 (43)	0.43	12 (43)	0.18
SNP1452	T	A	12 (43)	0.43	12 (43)	0.18
SNP1453	G	A	12 (43)	0.43	12 (43)	0.18
SNP1455	C	G	12 (43)	0.43	12 (43)	0.18
SNP1457	T	C	12 (43)	0.43	12 (43)	0.18
SNP1458	A	T	12 (43)	0.43	12 (43)	0.18
SNP1459	C	A	12 (43)	0.43	12 (43)	0.18
SNP1461	T	A	12 (43)	0.43	12 (43)	0.18
SNP1465	C	T	12 (43)	0.43	12 (43)	0.18
	C	T	13 (45)	0.54	13 (45)	0.11
SNP1480	T	G	13 (42)	0.66	13 (42)	0.26
	C	T	2 (6)	0.06	2 (6)	0.52
SNP1489	C	T	13 (42)	0.66	13 (42)	0.26
SNP1500	A	T	13 (42)	0.66	13 (42)	0.26
SNP1529	T	G	13 (41)	0.72	13 (41)	0.21
SNP1538	C	A	13 (41)	0.72	13 (41)	0.21
SNP1543	G	C	13 (41)	0.72	13 (41)	0.21
SNP1553	C	T	13 (41)	0.72	13 (41)	0.21
SNP1560	T	G	13 (41)	0.72	13 (41)	0.21
SNP1581	A	C	14 (42)	0.64	14 (42)	0.23
SNP1584	A	T	14 (42)	0.64	14 (42)	0.23
SNP1587	G	A	14 (42)	0.64	14 (42)	0.23
SNP1592	A	C	14 (42)	0.64	14 (42)	0.23
SNP1595	G	A	14 (42)	0.64	14 (42)	0.23
SNP1599	C	T	14 (42)	0.64	14 (42)	0.23
SNP1604	A	G	14 (42)	0.64	14 (42)	0.23
SNP1606	A	G	14 (42)	0.64	14 (42)	0.23
SNP1607	A	G	14 (42)	0.64	14 (42)	0.23
SNP1611	A	G	14 (42)	0.64	14 (42)	0.23
SNP1613	G	C	14 (41)	0.67	14 (41)	0.29
SNP1618	A	C	15 (44)	0.66	15 (44)	0.21
SNP1621	C	A	14 (41)	0.67	14 (41)	0.29
SNP1624	G	A	14 (40)	0.71	14 (40)	0.25
SNP1644	C	A	7 (21)	0.72	7 (21)	0.12
SNP1783	T	A	21 (68)	0.77	21 (68)	0.03*
SNP1786	G	A	6 (17)	0.66	6 (17)	0.93
SNP1836	T	A	2 (6)	0.23	2 (6)	0.04*
SNP1842	C	A	2 (6)	0.23	2 (6)	0.04*
SNP1908	A	T	2 (6)	0.83	2 (6)	0.14
SNP1999	DEL	A	6 (18)	0.61	6 (18)	0.21
SNP2000	DEL	C	6 (18)	0.61	6 (18)	0.21
SNP2001	DEL	A	6 (18)	0.61	6 (18)	0.21
SNP2002	DEL	G	6 (18)	0.61	6 (18)	0.21
SNP2003	DEL	A	6 (18)	0.61	6 (18)	0.21
SNP2004	DEL	A	6 (18)	0.61	6 (18)	0.21
SNP2005	DEL	G	6 (18)	0.61	6 (18)	0.21
SNP2006	DEL	A	6 (18)	0.61	6 (18)	0.21
SNP2007	DEL	A	6 (18)	0.61	6 (18)	0.21
SNP2008	DEL	G	6 (18)	0.61	6 (18)	0.21
SNP2009	DEL	A	6 (18)	0.61	6 (18)	0.21
SNP2010	DEL	A	6 (18)	0.61	6 (18)	0.21
SNP2011	G	DEL	2 (6)	0.04*	2 (6)	0.94
SNP2012	C	DEL	2 (6)	0.04*	2 (6)	0.94
SNP2013	A	DEL	2 (6)	0.04*	2 (6)	0.94
SNP2014	G	DEL	2 (6)	0.04*	2 (6)	0.94
SNP2015	A	DEL	2 (6)	0.04*	2 (6)	0.94
SNP2016	T	DEL	2 (6)	0.04*	2 (6)	0.94
SNP2017	G	DEL	2 (6)	0.04*	2 (6)	0.94
SNP2018	A	DEL	2 (6)	0.04*	2 (6)	0.94
SNP2019	A	DEL	2 (6)	0.04*	2 (6)	0.94
SNP2020	G	DEL	2 (6)	0.04*	2 (6)	0.94
SNP2021	A	DEL	2 (6)	0.04*	2 (6)	0.94
SNP2022	A	DEL	2 (6)	0.04*	2 (6)	0.94
SNP2033	A	T	5 (16)	0.83	5 (16)	0.83
SNP2080	G	A	2 (6)	0.53	2 (6)	0.88
KEY
bold*	p-values <0.05
